# Supplementary material for: Mapping the determinants of catalysis and substrate specificity of the antibiotic resistance enzyme CTX-M β-lactamase
Source: Commun Biol. 2023 Jan 12;6:35. doi: 10.1038/s42003-023-04422-z (PMC9837174; doi:10.1038/s42003-023-04422-z)
Supplement: Supplementary file 4 — Supplementary Data 1 [file 42003_2023_4422_MOESM4_ESM.xlsx]

## Sheet: ampicillin
WT AA	Mut AA	AMP rep 1	AMP rep 2	AMP rep 3
S70	A	16	232	329
S70	C	0	73	100
S70	D	0	0	0
S70	E	3	84	10
S70	F	3	2	0
S70	G	10	40	44
S70	H	0	0	0
S70	I	3	77	540
S70	K	2	2	3
S70	L	2311	79	84
S70	M	2	0	182
S70	N	0	19	23
S70	P	21	102	108
S70	Q	2	0	2
S70	R	4	525	675
S70	S	92949	1003969	1232695
S70	T	5	418	389
S70	V	13	438	4
S70	W	5	41	702
S70	Y	0	18	18
WT AA	Mut AA	AMP rep 1	AMP rep 2	AMP rep 3
K73	A	322	6	14
K73	C	309	11	15
K73	D	192	0	7
K73	E	145	241	315
K73	F	707	19	39
K73	G	426	10	32
K73	H	331	29	45
K73	I	549	23	33
K73	K	184963	924788	1196607
K73	L	746	28	56
K73	M	698	219	303
K73	N	328	925	1107
K73	P	387	242	296
K73	Q	83	19055	22492
K73	R	539	134	224
K73	S	641	15	32
K73	T	356	7902	10047
K73	V	614	23	31
K73	W	190	7	9
K73	Y	472	16	12
WT AA	Mut AA	AMP rep 1	AMP rep 2	AMP rep 3
N104	A	4724	31610	46919
N104	C	9	83	100
N104	D	4831	25594	23791
N104	E	26727	50682	66448
N104	F	1225	18756	23531
N104	G	113396	202656	250887
N104	H	4510	19573	19354
N104	I	3183	14586	14525
N104	K	1426	20186	22984
N104	L	8763	83507	101257
N104	M	9702	47110	62023
N104	N	12666	44036	52501
N104	P	18127	14819	25260
N104	Q	4857	21429	32339
N104	R	1537	166708	213062
N104	S	21334	26898	36688
N104	T	7034	45667	50317
N104	V	34326	65804	77295
N104	W	94	47714	57028
N104	Y	23	4112	6935
WT AA	Mut AA	AMP rep 1	AMP rep 2	AMP rep 3
Y105	A	285	65	48
Y105	C	321	879	1141
Y105	D	5	58	78
Y105	E	11	9	860
Y105	F	9767	147079	203652
Y105	G	124	32586	37486
Y105	H	377	62897	77217
Y105	I	4	107	123
Y105	K	14	23	40
Y105	L	68	2243	2353
Y105	M	15	19477	19961
Y105	N	9	391	468
Y105	P	6	142	198
Y105	Q	12	74	126
Y105	R	185	425	457
Y105	S	36	414	650
Y105	T	10	12	16
Y105	V	53	518	517
Y105	W	208089	565138	635618
Y105	Y	25304	165602	190245
WT AA	Mut AA	AMP rep 1
N106	A	49368
N106	C	1620
N106	D	818
N106	E	311
N106	F	133
N106	G	13908
N106	H	1406
N106	I	34
N106	K	71
N106	L	163
N106	M	4770
N106	N	19926
N106	P	43
N106	Q	14269
N106	R	30441
N106	S	20063
N106	T	34042
N106	V	24062
N106	W	84
N106	Y	304
WT AA	Mut AA	AMP rep 1	AMP rep 2	AMP rep 3
S130	A	18	70	654
S130	C	27	124	103
S130	D	10	0	57
S130	E	18	2	48
S130	F	16	12	47
S130	G	272	116	202
S130	H	5	0	0
S130	I	13	150	149
S130	K	13	4	17
S130	L	98	221	278
S130	M	17	3	43
S130	N	14	37	47
S130	P	25	77	113
S130	Q	3	0	30
S130	R	41	1376	1782
S130	S	239081	1337508	1539723
S130	T	59	575	749
S130	V	30	2	175
S130	W	15	12	87
S130	Y	11	43	61
WT AA	Mut AA	AMP rep 1	AMP rep 2	AMP rep 3
N132	A	5	81	97
N132	C	20	117	653
N132	D	21	51	48
N132	E	13	3	4
N132	F	15	17	8
N132	G	32	80	98
N132	H	10	114	80
N132	I	27	151	213
N132	K	9	286	296
N132	L	19	31	121
N132	M	6	19	2
N132	N	84443	394117	333604
N132	P	10	85	122
N132	Q	5	2	215
N132	R	20	458	616
N132	S	57	870505	1115570
N132	T	19	714	937
N132	V	20	0	4
N132	W	14	53	53
N132	Y	11	112	191
WT AA	Mut AA	AMP rep 1	AMP rep 2	AMP rep 3
E166	A	30	349	167
E166	C	38	0	2
E166	D	24	2460	1291
E166	E	125007	2321940	1286081
E166	F	3	0	0
E166	G	56	521	287
E166	H	4	17	10
E166	I	13	3	0
E166	K	16	539	293
E166	L	15	3	3
E166	M	2	3	0
E166	N	26	0	3
E166	P	9	5	4
E166	Q	14	317	186
E166	R	20	3	3
E166	S	12	9	4
E166	T	12	0	4
E166	V	8	383	156
E166	W	10	0	0
E166	Y	4	37	21
WT AA	Mut AA	AMP rep 1
P167	A	58
P167	C	16
P167	D	65
P167	E	33529
P167	F	6
P167	G	73
P167	H	11
P167	I	14
P167	K	14
P167	L	56
P167	M	15
P167	N	19
P167	P	100423
P167	Q	10
P167	R	87
P167	S	264
P167	T	79
P167	V	26
P167	W	23
P167	Y	8
WT AA	Mut AA	AMP rep 1	AMP rep 2	AMP rep 3
N170	A	57	311	176
N170	C	30	469	250
N170	D	69	547	295
N170	E	24	139	96
N170	F	25	63	25
N170	G	118	924111	493138
N170	H	27	336	204
N170	I	27	271	107
N170	K	30	2235	1495
N170	L	162	81	45
N170	M	173	11	10
N170	N	335175	1429434	870755
N170	P	48	45	43
N170	Q	26	13	7
N170	R	52	383	241
N170	S	182	576	285
N170	T	117	3230	2488
N170	V	36	636	340
N170	W	17	627	396
N170	Y	37	467	230
WT AA	Mut AA	AMP rep 1	AMP rep 2	AMP rep 3
K234	A	97	0	3
K234	C	66	13	26
K234	D	29	0	2
K234	E	43	34	44
K234	F	28	0	0
K234	G	111	65	67
K234	H	21	26	29
K234	I	34	17	21
K234	K	50683	234625	256498
K234	L	38	229	373
K234	M	28	268	363
K234	N	11	627	721
K234	P	169	55	67
K234	Q	25	185	182
K234	R	201071	688805	813559
K234	S	70	322	358
K234	T	64	239	285
K234	V	58	0	581
K234	W	54	60	679
K234	Y	12	2	0
WT AA	Mut AA	AMP rep 1	AMP rep 2	AMP rep 3
T235	A	29	255	265
T235	C	4	39	31
T235	D	3	3	0
T235	E	0	0	2
T235	F	0	3	7
T235	G	36	66	52
T235	H	3	2	2
T235	I	14	51	53
T235	K	13	39	23
T235	L	8	35	32
T235	M	16	13	25
T235	N	3	99	82
T235	P	13	71	70
T235	Q	3	0	2
T235	R	71	223	308
T235	S	196	393702	530976
T235	T	120431	524470	490656
T235	V	11	6	3
T235	W	2	7	7
T235	Y	2	22	32
WT AA	Mut AA	AMP rep 1	AMP rep 2	AMP rep 3
G236	A	76	112828	133380
G236	C	87	225	829
G236	D	28	83	76
G236	E	29	129	111
G236	F	27	4	5
G236	G	194607	1029746	1033487
G236	H	154	2	2
G236	I	18	0	0
G236	K	14	7	6
G236	L	40	3	7
G236	M	8	0	0
G236	N	17	3	5
G236	P	15	7	12
G236	Q	5	0	0
G236	R	236	1057	169
G236	S	98	184	172
G236	T	34	35	40
G236	V	50	434	381
G236	W	175	214	178
G236	Y	23	0	0
WT AA	Mut AA	AMP rep 1	AMP rep 2	AMP rep 3
S237	A	71940	105588	103601
S237	C	23	162	110
S237	D	29	46	52
S237	E	100	12213	8943
S237	F	11	47	55
S237	G	87888	299407	238109
S237	H	38	10023	4088
S237	I	1339	26732	17100
S237	K	13	26959	25270
S237	L	12563	58379	51282
S237	M	12752	24686	22440
S237	N	196	15997	12275
S237	P	3	211	215
S237	Q	11382	23380	23149
S237	R	2397	187024	182119
S237	S	34545	129573	124218
S237	T	2749	53918	53474
S237	V	6340	126066	120645
S237	W	156	200	189
S237	Y	14	36	34
WT AA	Mut AA	AMP rep 1	AMP rep 2	AMP rep 3
G238	A	200	2140	456
G238	C	141212	418331	373591
G238	D	30	31	43
G238	E	196	27	41
G238	F	75	72	65
G238	G	167447	674630	621121
G238	H	36	2	0
G238	I	45	2	0
G238	K	109	2	2
G238	L	448	9	6
G238	M	31	0	0
G238	N	38	0	3
G238	P	667	45	5
G238	Q	36	0	0
G238	R	159	195	185
G238	S	399	207	200
G238	T	72	3	4
G238	V	175	191	170
G238	W	75	211	219
G238	Y	57	37	31
WT AA	Mut AA	AMP rep 1	AMP rep 2	AMP rep 3
D240	A	187	77734	97968
D240	C	22	182	189
D240	D	1866	29171	55334
D240	E	52	8356	14255
D240	F	32	5799	3001
D240	G	139550	645100	497784
D240	H	70	18556	24667
D240	I	25	29	45
D240	K	33	3803	5843
D240	L	160	59659	74887
D240	M	94	5930	22147
D240	N	50	2388	3170
D240	P	244	97838	151306
D240	Q	72	36201	62130
D240	R	106	12184	20181
D240	S	172	91591	146112
D240	T	76	191	287
D240	V	70573	9820	7596
D240	W	67	24026	32656
D240	Y	31	10430	15332
WT AA	Mut AA	AMP rep 1
R276	A	370
R276	C	178
R276	D	41
R276	E	78
R276	F	500
R276	G	3727
R276	H	1271
R276	I	1495
R276	K	38296
R276	L	662
R276	M	411
R276	N	1649
R276	P	350
R276	Q	150
R276	R	137002
R276	S	2339
R276	T	1615
R276	V	995
R276	W	65
R276	Y	342

## Sheet: cefotaxime
WT AA	Mut AA	CTX rep 1	CTX rep 2	CTX rep 3
S70	A	27	0	0
S70	C	3	3	3
S70	D	0	0	0
S70	E	2	0	70
S70	F	10	0	0
S70	G	4	2	13
S70	H	0	0	0
S70	I	4	5	2
S70	K	0	0	0
S70	L	22	3	186
S70	M	0	0	0
S70	N	3	2	9
S70	P	35	5	21
S70	Q	2	2	0
S70	R	4	3	0
S70	S	137893	73439	231738
S70	T	7	2	2
S70	V	10	3	2
S70	W	0	64	0
S70	Y	20	0	0
WT AA	Mut AA	CTX rep 1	CTX rep 2	CTX rep 3
K73	A	345	36	56
K73	C	366	35	61
K73	D	157	14	32
K73	E	120	71	50
K73	F	557	53	124
K73	G	379	38	84
K73	H	255	28	61
K73	I	483	51	83
K73	K	300304	108966	327213
K73	L	670	76	132
K73	M	2811	51	86
K73	N	964	30	51
K73	P	569	27	74
K73	Q	94	34	54
K73	R	754	47	102
K73	S	547	63	105
K73	T	366	42	73
K73	V	496	81	119
K73	W	163	20	32
K73	Y	412	42	63
WT AA	Mut AA	CTX rep 1
N104	A	11
N104	C	12
N104	D	40
N104	E	11
N104	F	5
N104	G	66
N104	H	6
N104	I	21
N104	K	38
N104	L	16
N104	M	20
N104	N	262863
N104	P	6
N104	Q	8
N104	R	33
N104	S	97
N104	T	48
N104	V	27
N104	W	15
N104	Y	5
WT AA	Mut AA	CTX rep 1	CTX rep 2	CTX rep 3
Y105	A	21	0	6
Y105	C	64	10	27
Y105	D	16	0	0
Y105	E	37	0	5
Y105	F	854	36128	74387
Y105	G	204	5	12
Y105	H	9653	31820	30953
Y105	I	5	2	2
Y105	K	4	0	0
Y105	L	63	16	27
Y105	M	10	11	2
Y105	N	3	37	28
Y105	P	7	2	0
Y105	Q	14	2	0
Y105	R	94	44	80
Y105	S	21	232	11
Y105	T	13	0	0
Y105	V	69	4	8
Y105	W	235243	157912	321131
Y105	Y	16187	35400	82791
WT AA	Mut AA	CTX rep 1
N106	A	139
N106	C	39
N106	D	36
N106	E	48
N106	F	22
N106	G	774
N106	H	71
N106	I	26
N106	K	83
N106	L	99
N106	M	974
N106	N	117932
N106	P	49
N106	Q	191919
N106	R	288
N106	S	133
N106	T	125
N106	V	2051
N106	W	61
N106	Y	31
WT AA	Mut AA	CTX rep 1	CTX rep 2	CTX rep 3
S130	A	14	182	15
S130	C	23	3	10
S130	D	7	0	6
S130	E	12	2	4
S130	F	13	4	6
S130	G	95	16	39
S130	H	4	0	2
S130	I	22	62	17
S130	K	8	3	4
S130	L	85	39	76
S130	M	14	37	63
S130	N	22	4	19
S130	P	29	17	27
S130	Q	6	0	5
S130	R	28	6	13
S130	S	178018	286148	482943
S130	T	91	61802	128237
S130	V	28	121	6
S130	W	8	2	5
S130	Y	8	5	4
WT AA	Mut AA	CTX rep 1	CTX rep 2	CTX rep 3
N132	A	24	7	18
N132	C	30	17	15
N132	D	41	80	179
N132	E	27	24	30
N132	F	25	17	22
N132	G	65	51	74
N132	H	22	25	28
N132	I	26	12	31
N132	K	35	30	62
N132	L	46	35	26
N132	M	16	84	28
N132	N	205984	408716	925892
N132	P	20	9	10
N132	Q	10	15	10
N132	R	61	38	54
N132	S	110	204	124
N132	T	34	24	47
N132	V	67	30	40
N132	W	35	16	19
N132	Y	22	21	34
WT AA	Mut AA	CTX rep 1	CTX rep 2	CTX rep 3
E166	A	68	13	17
E166	C	25	19	33
E166	D	38	135	111
E166	E	148283	638647	1380943
E166	F	13	8231	1501
E166	G	145	123	257
E166	H	6	13	47
E166	I	6	0	3
E166	K	31	39	293
E166	L	41	3	3
E166	M	19	7	0
E166	N	17	5	5
E166	P	33	331	25
E166	Q	23	7	7
E166	R	88	1815	0
E166	S	58	9	5
E166	T	36	2103	5
E166	V	41	11	19
E166	W	39	513	2937
E166	Y	14	179977	347422
WT AA	Mut AA	CTX rep 1
P167	A	87
P167	C	49
P167	D	41
P167	E	57
P167	F	29
P167	G	115
P167	H	30
P167	I	16
P167	K	27
P167	L	99
P167	M	22
P167	N	30
P167	P	232747
P167	Q	32
P167	R	189
P167	S	654
P167	T	240
P167	V	49
P167	W	32
P167	Y	30
WT AA	Mut AA	CTX rep 1	CTX rep 2	CTX rep 3
N170	A	84	9	13
N170	C	56	5	9
N170	D	77	223	499
N170	E	25	7	0
N170	F	28	0	0
N170	G	146	11	7
N170	H	34	7	9
N170	I	35	7	13
N170	K	43	49	177
N170	L	438	0	7
N170	M	37	0	0
N170	N	362706	1753089	3721986
N170	P	50	7	5
N170	Q	42	0	5
N170	R	96	11	21
N170	S	238	157	291
N170	T	136	23	101
N170	V	81	3	17
N170	W	31	7	3
N170	Y	40	31	47
WT AA	Mut AA	CTX rep 1	CTX rep 2	CTX rep 3
K234	A	30	2	3
K234	C	17	0	2
K234	D	14	0	0
K234	E	41	34	89
K234	F	13	2	0
K234	G	82	3	7
K234	H	6	3	2
K234	I	14	0	3
K234	K	201185	257216	692535
K234	L	18	0	6
K234	M	11	2	18
K234	N	40	7	16
K234	P	19	2	36
K234	Q	15	2	3
K234	R	496	20	50
K234	S	18	0	0
K234	T	16	10	32
K234	V	43	6	3
K234	W	14	2	5
K234	Y	10	0	2
WT AA	Mut AA	CTX rep 1	CTX rep 2	CTX rep 3
T235	A	56	120	104
T235	C	13	5	16
T235	D	12	4	8
T235	E	12	5	4
T235	F	3	0	0
T235	G	77	562	33
T235	H	7	5	10
T235	I	47	28	25
T235	K	8	2	6
T235	L	29	6	20
T235	M	22	14	33
T235	N	47	6	17
T235	P	23	7	17
T235	Q	6	3	0
T235	R	47	9	46
T235	S	190	84	362
T235	T	256242	288687	699491
T235	V	24	8	16
T235	W	9	3	7
T235	Y	8	2	5
WT AA	Mut AA	CTX rep 1	CTX rep 2	CTX rep 3
G236	A	79	5	8
G236	C	227	11	13
G236	D	76	16	64
G236	E	34	16	38
G236	F	27	2	4
G236	G	339409	266789	564413
G236	H	19	3	2
G236	I	23	2	5
G236	K	105	3	3
G236	L	60	5	4
G236	M	27	0	2
G236	N	26	1143	2
G236	P	39	0	0
G236	Q	22	0	2
G236	R	92	45	101
G236	S	107	49	109
G236	T	33	3	796
G236	V	192	16	20
G236	W	35	7	12
G236	Y	30	3	2
WT AA	Mut AA	CTX rep 1
S237	A	49
S237	C	12
S237	D	9
S237	E	62
S237	F	6
S237	G	1333
S237	H	5
S237	I	16
S237	K	10
S237	L	25
S237	M	6
S237	N	0
S237	P	5
S237	Q	11
S237	R	51
S237	S	207567
S237	T	117
S237	V	27
S237	W	17
S237	Y	7
WT AA	Mut AA	CTX rep 1	CTX rep 2	CTX rep 3
G238	A	178	247	71
G238	C	380	77426	169350
G238	D	54	15	40
G238	E	88	9	37
G238	F	155	9	5
G238	G	362430	192397	451847
G238	H	43	0	0
G238	I	100	0	1133
G238	K	20	0	2
G238	L	130	0	2
G238	M	44	2	0
G238	N	40	0	0
G238	P	65	2	0
G238	Q	31	0	2
G238	R	165	48	130
G238	S	327	38	112
G238	T	74	2	0
G238	V	114	14	19
G238	W	56	24	21
G238	Y	32	6	20
WT AA	Mut AA	CTX rep 1	CTX rep 2	CTX rep 3
D240	A	116	14825	36996
D240	C	27	7	13
D240	D	4369	6905	36524
D240	E	34	1436	3553
D240	F	22	1417	4670
D240	G	219052	112043	335048
D240	H	62	3310	14257
D240	I	17	4	9
D240	K	34	1168	5838
D240	L	18772	14103	31155
D240	M	27	1561	4318
D240	N	50	1977	3167
D240	P	112770	84979	242660
D240	Q	66	7904	16543
D240	R	94	6703	16212
D240	S	164	23677	46702
D240	T	64	2663	14267
D240	V	118	487	727
D240	W	30	7364	7449
D240	Y	29	1306	1795
WT AA	Mut AA	CTX rep 1
R276	A	1844
R276	C	28
R276	D	38
R276	E	73
R276	F	16789
R276	G	197
R276	H	17434
R276	I	114
R276	K	114407
R276	L	310
R276	M	319
R276	N	150
R276	P	198
R276	Q	347
R276	R	180782
R276	S	330
R276	T	146
R276	V	193
R276	W	90
R276	Y	164

## Sheet: ceftazidime
WT AA	Mut AA	CAZ rep 1	CAZ rep 2
S70	A	3	0
S70	C	58	68
S70	D	0	0
S70	E	74	53
S70	F	14	19
S70	G	185	223
S70	H	4	4
S70	I	248	263
S70	K	0	0
S70	L	351	343
S70	M	13	19
S70	N	40	34
S70	P	109	133
S70	Q	38	22
S70	R	158	163
S70	S	345583	325159
S70	T	77	109
S70	V	526	490
S70	W	90	132
S70	Y	0	0
WT AA	Mut AA	CAZ rep 1	CAZ rep 2
K73	A	135	130
K73	C	169	103
K73	D	69	64
K73	E	109	88
K73	F	284	261
K73	G	207	150
K73	H	123	131
K73	I	242	223
K73	K	324454	358490
K73	L	383	323
K73	M	205	173
K73	N	99	98
K73	P	127	166
K73	Q	87	78
K73	R	211	147
K73	S	265	233
K73	T	280	163
K73	V	294	264
K73	W	87	54
K73	Y	176	209
WT AA	Mut AA	CAZ rep 1	CAZ rep 2
N104	A	29	44
N104	C	977	63
N104	D	51	61
N104	E	34	50
N104	F	81	270
N104	G	2281	9562
N104	H	1983	3252
N104	I	20	22
N104	K	350	785
N104	L	52	134
N104	M	47	135
N104	N	383754	373075
N104	P	12	20
N104	Q	107	326
N104	R	141405	147375
N104	S	126	819
N104	T	217	1955
N104	V	29748	19787
N104	W	59	229
N104	Y	73	791
WT AA	Mut AA	CAZ rep 1	CAZ rep 2
Y105	A	102	39
Y105	C	75	41
Y105	D	41	16
Y105	E	92	50
Y105	F	5408	23203
Y105	G	435	194
Y105	H	158	555
Y105	I	17	3
Y105	K	13	11
Y105	L	128	58
Y105	M	31	23
Y105	N	15	10
Y105	P	28	7
Y105	Q	44	19
Y105	R	200	141
Y105	S	124	52
Y105	T	23	7
Y105	V	247	109
Y105	W	177552	242553
Y105	Y	29434	49676
WT AA	Mut AA	CAZ rep 1	CAZ rep 2
N106	A	36125	51979
N106	C	828	2949
N106	D	31	99
N106	E	2037	75
N106	F	684	3448
N106	G	4973	19637
N106	H	10864	19974
N106	I	22	20
N106	K	56	196
N106	L	54	55
N106	M	21939	49183
N106	N	74164	59990
N106	P	39	64
N106	Q	190574	141019
N106	R	10009	34087
N106	S	19858	20484
N106	T	62	627
N106	V	5524	7776
N106	W	53	236
N106	Y	1778	5067
WT AA	Mut AA	CAZ rep 1	CAZ rep 2
S130	A	122	76
S130	C	132	79
S130	D	48	28
S130	E	73	43
S130	F	70	47
S130	G	350	210
S130	H	28	14
S130	I	56	52
S130	K	47	35
S130	L	265	163
S130	M	114	61
S130	N	120	88
S130	P	141	76
S130	Q	40	38
S130	R	201	122
S130	S	885986	816746
S130	T	101	190
S130	V	153	166
S130	W	125	62
S130	Y	44	31
WT AA	Mut AA	CAZ rep 1	CAZ rep 2
N132	A	90	31
N132	C	94	43
N132	D	227	143
N132	E	208	108
N132	F	106	40
N132	G	373	169
N132	H	149	62
N132	I	85	35
N132	K	347	205
N132	L	253	103
N132	M	157	77
N132	N	720525	700776
N132	P	90	50
N132	Q	62	26
N132	R	268	114
N132	S	313	196
N132	T	138	66
N132	V	230	81
N132	W	122	36
N132	Y	154	72
WT AA	Mut AA	CAZ rep 1	CAZ rep 2
E166	A	12615	35811
E166	C	56	1113
E166	D	27206	28131
E166	E	13793	25788
E166	F	16413	21466
E166	G	205955	185205
E166	H	13803	19696
E166	I	16300	21394
E166	K	18385	21334
E166	L	18225	45258
E166	M	257	1484
E166	N	9638	13852
E166	P	70530	48819
E166	Q	25282	23964
E166	R	69116	93549
E166	S	68655	91878
E166	T	29532	35346
E166	V	63183	63626
E166	W	65778	60344
E166	Y	22261	26100
WT AA	Mut AA	CAZ rep 1	CAZ rep 2
P167	A	54203	37146
P167	C	6519	5794
P167	D	34265	24406
P167	E	36895	26271
P167	F	19247	11968
P167	G	101534	71801
P167	H	13288	9583
P167	I	22015	10889
P167	K	16632	15813
P167	L	50599	34473
P167	M	29281	23384
P167	N	23213	15684
P167	P	24740	18225
P167	Q	11101	8584
P167	R	100253	78680
P167	S	87029	61698
P167	T	37618	28082
P167	V	45064	30273
P167	W	16542	14598
P167	Y	19590	11392
WT AA	Mut AA	CAZ rep 1	CAZ rep 2
N170	A	34263	3863
N170	C	249	115
N170	D	17495	2937
N170	E	11073	953
N170	F	41110	42922
N170	G	263292	68277
N170	H	94234	41520
N170	I	91027	86225
N170	K	81157	26250
N170	L	364991	312154
N170	M	160087	98868
N170	N	37511	7111
N170	P	191704	148686
N170	Q	106844	65587
N170	R	456	303
N170	S	1131	257
N170	T	46694	7694
N170	V	558415	396726
N170	W	185581	155009
N170	Y	118105	80572
WT AA	Mut AA	CAZ rep 1	CAZ rep 2
K234	A	4	35
K234	C	6	20
K234	D	0	16
K234	E	169	143
K234	F	0	26
K234	G	11	89
K234	H	0	25
K234	I	2	13
K234	K	1331830	817495
K234	L	4	1956
K234	M	39	28
K234	N	47	58
K234	P	6	1562
K234	Q	5	12
K234	R	377	123
K234	S	2	35
K234	T	36	36
K234	V	5	63
K234	W	2	33
K234	Y	0	12
WT AA	Mut AA	CAZ rep 1	CAZ rep 2
T235	A	198	143
T235	C	8	27
T235	D	5	16
T235	E	4	14
T235	F	0	2
T235	G	35	97
T235	H	2	54
T235	I	168	97
T235	K	5	11
T235	L	18	50
T235	M	8	24
T235	N	45	33
T235	P	136	38
T235	Q	3	3
T235	R	45	57
T235	S	37	50
T235	T	1375258	785618
T235	V	12	32
T235	W	4	7
T235	Y	8	31
WT AA	Mut AA	CAZ rep 1	CAZ rep 2
G236	A	23	62
G236	C	89	69
G236	D	183	90
G236	E	54	54
G236	F	139	31
G236	G	1292485	692004
G236	H	5	20
G236	I	7	11
G236	K	3	21
G236	L	17	54
G236	M	6	27
G236	N	12	26
G236	P	7	10
G236	Q	7	24
G236	R	149	102
G236	S	255	203
G236	T	9	28
G236	V	119	86
G236	W	108	52
G236	Y	6	22
WT AA	Mut AA	CAZ rep 1	CAZ rep 2
S237	A	42454	124
S237	C	13	28
S237	D	15	19
S237	E	89	176
S237	F	7	8
S237	G	772920	664453
S237	H	64558	34630
S237	I	42	17
S237	K	116	26
S237	L	1889	30
S237	M	49	12
S237	N	25	13
S237	P	251	12
S237	Q	1479	23
S237	R	148	220
S237	S	320203	49987
S237	T	35793	55
S237	V	139	103
S237	W	101	59
S237	Y	8	34
WT AA	Mut AA	CAZ rep 1	CAZ rep 2
G238	A	45	39
G238	C	124163	1192
G238	D	105	85
G238	E	36	85
G238	F	23	38
G238	G	1220141	871426
G238	H	4	24
G238	I	10	33
G238	K	9	18
G238	L	23	87
G238	M	130	29
G238	N	8	24
G238	P	6	20
G238	Q	6	17
G238	R	145	175
G238	S	328	152
G238	T	10	35
G238	V	81	101
G238	W	49	32
G238	Y	11	30
WT AA	Mut AA	CAZ rep 1	CAZ rep 2
D240	A	3085	31
D240	C	24	19
D240	D	94589	4004
D240	E	7	7
D240	F	3	0
D240	G	700378	700724
D240	H	10	14
D240	I	2	9
D240	K	4	5
D240	L	1773	30
D240	M	0	8
D240	N	40	14
D240	P	323232	30364
D240	Q	18	15
D240	R	44	25
D240	S	7947	330
D240	T	868	29
D240	V	2065	39
D240	W	5	8
D240	Y	6	250
WT AA	Mut AA	CAZ rep 1	CAZ rep 2
R276	A	74265	29843
R276	C	5465	212
R276	D	129	343
R276	E	801	139
R276	F	22552	746
R276	G	71944	1368
R276	H	57806	287575
R276	I	3871	370
R276	K	54097	12273
R276	L	112272	2948
R276	M	78762	18998
R276	N	54070	1748
R276	P	80048	4781
R276	Q	42601	32159
R276	R	306170	384942
R276	S	103588	1339
R276	T	142898	5052
R276	V	52885	2488
R276	W	89	167
R276	Y	78867	199849

## Sheet: naive (pre-selection libraries)
WT AA	Mut AA	NS rep 1	NS rep 2	NS rep 3
S70	A	25	7	11
S70	C	4014	7122	7405
S70	D	10	9	20
S70	E	4583	8781	8198
S70	F	2356	2469	3049
S70	G	19332	29760	36944
S70	H	380	609	723
S70	I	25496	32639	32937
S70	K	8	3	2
S70	L	32234	48461	48664
S70	M	1788	1737	2821
S70	N	5837	2127	2200
S70	P	9184	13715	12931
S70	Q	2209	3760	4154
S70	R	18149	20966	22114
S70	S	31055	56485	66967
S70	T	9955	10720	11923
S70	V	53288	77431	74631
S70	W	14239	12162	12257
S70	Y	9	6	9
WT AA	Mut AA	NS rep 1	NS rep 2	NS rep 3
K73	A	2345	12365	10683
K73	C	2806	14450	10856
K73	D	1474	7572	6642
K73	E	1189	5844	5142
K73	F	4451	25684	22295
K73	G	3511	19631	14814
K73	H	2318	10366	9275
K73	I	4458	22342	17536
K73	K	3107	15582	14459
K73	L	6682	35447	27829
K73	M	3020	15210	12887
K73	N	2853	9462	9002
K73	P	2893	15148	14293
K73	Q	791	4208	3024
K73	R	3343	14299	11034
K73	S	4483	23431	20200
K73	T	3030	14262	11078
K73	V	5222	27857	21580
K73	W	1415	6837	5103
K73	Y	3330	16139	15291
WT AA	Mut AA	NS rep 1	NS rep 2	NS rep 3
N104	A	4240	3331	5960
N104	C	4655	4019	9212
N104	D	2304	1708	4297
N104	E	6078	5080	10483
N104	F	1547	980	3311
N104	G	25784	21595	46371
N104	H	1591	1007	2831
N104	I	1169	916	2128
N104	K	1877	1738	3262
N104	L	7741	5847	14295
N104	M	4887	4217	8027
N104	N	17234	12266	29625
N104	P	1764	1752	3448
N104	Q	2630	2267	5045
N104	R	17965	14342	32742
N104	S	3053	2334	5542
N104	T	4317	3271	7476
N104	V	7708	6937	12416
N104	W	5065	4167	8468
N104	Y	454	449	882
WT AA	Mut AA	NS rep 1	NS rep 2	NS rep 3
Y105	A	11521	12616	15001
Y105	C	4408	4944	6575
Y105	D	3588	3786	5128
Y105	E	8395	9210	11187
Y105	F	2206	2859	4415
Y105	G	43970	41213	53633
Y105	H	1365	1529	1886
Y105	I	1552	1557	2314
Y105	K	1829	1364	2057
Y105	L	9580	10794	13905
Y105	M	3650	3063	4686
Y105	N	1628	2104	1782
Y105	P	2272	2732	3063
Y105	Q	4212	4975	5336
Y105	R	16790	14956	20746
Y105	S	10209	12943	14763
Y105	T	2469	3156	3100
Y105	V	22203	24704	31347
Y105	W	9872	10915	13981
Y105	Y	2444	3319	4780
WT AA	Mut AA	NS rep 1	NS rep 2	NS rep 3
N106	A	4666	12580	17558
N106	C	2789	7696	11197
N106	D	2205	5259	6854
N106	E	3631	11351	12471
N106	F	1294	4284	4406
N106	G	8100	26384	29680
N106	H	1423	4522	4590
N106	I	970	2793	2640
N106	K	2240	6449	6418
N106	L	4684	12565	13592
N106	M	3166	7198	9742
N106	N	2490	5532	6356
N106	P	2655	7376	8109
N106	Q	2561	6643	8765
N106	R	7438	19248	24435
N106	S	5757	15826	24192
N106	T	3338	7679	11195
N106	V	6981	16812	19870
N106	W	3155	9507	8825
N106	Y	1417	4315	4714
WT AA	Mut AA	NS rep 1	NS rep 2	NS rep 3
S130	A	17522	49642	36541
S130	C	14161	60310	34959
S130	D	8373	29352	23281
S130	E	10312	37749	27756
S130	F	12048	34331	24367
S130	G	39283	139378	99857
S130	H	4370	14470	9752
S130	I	9965	22297	18828
S130	K	8846	24889	19334
S130	L	26255	72023	54553
S130	M	18509	57642	35046
S130	N	12582	35649	31180
S130	P	15194	46120	34519
S130	Q	7091	24071	16021
S130	R	32023	92035	58753
S130	S	35175	114081	90156
S130	T	7787	24671	19476
S130	V	30873	82881	63029
S130	W	16660	52639	30361
S130	Y	8238	23605	20371
WT AA	Mut AA	NS rep 1	NS rep 2	NS rep 3
N132	A	11586	23116	20039
N132	C	11573	26440	19674
N132	D	10614	29844	24559
N132	E	18268	51881	47343
N132	F	8647	21312	18058
N132	G	36968	89883	78769
N132	H	12708	28729	24228
N132	I	6778	13795	12347
N132	K	10750	28092	25395
N132	L	23612	52727	48707
N132	M	12497	33031	29249
N132	N	7648	18459	16116
N132	P	7874	18747	15663
N132	Q	5898	17743	13697
N132	R	24363	63285	57933
N132	S	22110	56690	51701
N132	T	11215	26108	22845
N132	V	21732	46956	46597
N132	W	11431	27572	23309
N132	Y	12044	29558	25651
WT AA	Mut AA	NS rep 1	NS rep 2	NS rep 3
E166	A	10942	28189	32026
E166	C	3177	9972	8403
E166	D	3909	11265	11135
E166	E	6329	17220	20344
E166	F	1633	4083	6028
E166	G	23475	61266	63684
E166	H	1911	4629	6341
E166	I	2204	5990	6186
E166	K	3341	9048	8363
E166	L	9704	25995	32262
E166	M	3045	9420	7649
E166	N	1261	3916	4532
E166	P	6664	19485	19465
E166	Q	3247	8928	8926
E166	R	15663	39095	41987
E166	S	10930	31264	30527
E166	T	5649	15257	18211
E166	V	8768	24987	21151
E166	W	6634	18049	19257
E166	Y	2335	6865	7521
WT AA	Mut AA	NS rep 1	NS rep 2	NS rep 3
P167	A	11219	46672	35958
P167	C	6025	27826	25336
P167	D	6133	28493	21749
P167	E	6689	27230	22363
P167	F	4256	20216	10415
P167	G	19821	69632	62946
P167	H	2707	11659	8784
P167	I	3937	13778	9074
P167	K	4491	13894	12779
P167	L	11192	46159	33830
P167	M	5067	21380	17199
P167	N	4328	16782	14995
P167	P	9964	48151	38641
P167	Q	2648	10412	8244
P167	R	21307	88797	64482
P167	S	19324	88748	57121
P167	T	7109	29338	22575
P167	V	8646	31340	27982
P167	W	4330	17444	10335
P167	Y	3648	17312	10162
WT AA	Mut AA	NS rep 1	NS rep 2	NS rep 3
N170	A	18571	95530	69280
N170	C	13110	63965	61672
N170	D	12826	53784	50465
N170	E	15476	60830	45121
N170	F	4184	39713	11283
N170	G	47589	345007	147624
N170	H	9312	95920	35284
N170	I	5834	80332	21059
N170	K	6720	74844	20576
N170	L	24351	322860	89754
N170	M	8998	137197	44844
N170	N	9736	52535	29616
N170	P	12486	174588	43436
N170	Q	9845	106334	35928
N170	R	44080	193300	195387
N170	S	30146	122309	109406
N170	T	11984	80320	42911
N170	V	34487	484849	154986
N170	W	12650	161691	40405
N170	Y	9571	108496	28557
WT AA	Mut AA	NS rep 1	NS rep 2	NS rep 3
K234	A	9871	49350	42048
K234	C	6584	34293	19561
K234	D	4503	20480	16545
K234	E	7641	30739	30342
K234	F	3867	19324	19758
K234	G	27853	120344	114647
K234	H	3140	15812	16114
K234	I	4329	23067	18826
K234	K	14177	1072406	58970
K234	L	10968	54016	43997
K234	M	4434	23255	17352
K234	N	4766	24913	25821
K234	P	3785	14312	11206
K234	Q	3826	19412	17849
K234	R	22003	94671	97273
K234	S	8809	46030	38894
K234	T	7712	41208	33435
K234	V	14345	71909	76743
K234	W	6708	29997	29643
K234	Y	4205	21354	14866
WT AA	Mut AA	NS rep 1	NS rep 2	NS rep 3
T235	A	13924	48308	48324
T235	C	8826	29848	25364
T235	D	5198	20606	15857
T235	E	6016	20554	20086
T235	F	896	2979	3154
T235	G	34375	115552	99115
T235	H	5609	16891	44846
T235	I	4944	14237	16879
T235	K	3538	10201	9536
T235	L	15819	49972	39107
T235	M	6324	20425	19820
T235	N	6970	24071	26968
T235	P	8674	29179	36298
T235	Q	2214	6461	5651
T235	R	26459	74773	65253
T235	S	14203	51615	41719
T235	T	6572	858411	15992
T235	V	15935	51406	38273
T235	W	3758	10018	9009
T235	Y	4972	13922	24897
WT AA	Mut AA	NS rep 1	NS rep 2	NS rep 3
G236	A	5930	59765	60301
G236	C	3928	45190	40961
G236	D	2745	25047	19477
G236	E	1983	17509	12003
G236	F	2510	29619	27246
G236	G	8394	878870	89507
G236	H	2120	20794	17677
G236	I	2249	18817	15094
G236	K	1713	12755	13297
G236	L	6198	59297	54445
G236	M	2028	16839	21081
G236	N	2410	21340	18699
G236	P	2459	26787	18148
G236	Q	1803	18704	16284
G236	R	4872	36343	43794
G236	S	5888	58377	71106
G236	T	3807	35178	24175
G236	V	7595	75329	76195
G236	W	2795	26259	26570
G236	Y	2994	27327	18594
WT AA	Mut AA	NS rep 1	NS rep 2	NS rep 3
S237	A	16201	70514	39960
S237	C	7311	18080	19116
S237	D	3929	11529	7635
S237	E	11770	40669	33654
S237	F	3093	11629	9449
S237	G	38681	555126	126177
S237	H	3279	48310	6552
S237	I	3509	10068	11409
S237	K	6503	17003	17071
S237	L	8486	22084	27535
S237	M	3967	11097	8978
S237	N	2954	7500	6564
S237	P	3417	9591	11306
S237	Q	3912	10647	11028
S237	R	31005	81713	74329
S237	S	43562	278262	114010
S237	T	8658	50833	24819
S237	V	18436	53394	57411
S237	W	11040	34311	35009
S237	Y	6914	19939	20632
WT AA	Mut AA	NS rep 1	NS rep 2	NS rep 3
G238	A	12089	41992	28712
G238	C	11927	141858	42395
G238	D	6986	25187	18472
G238	E	6936	20496	27012
G238	F	12393	43338	34114
G238	G	23463	922906	77094
G238	H	4200	13304	12670
G238	I	10049	31314	32381
G238	K	5758	20784	15415
G238	L	24791	73896	74542
G238	M	8990	29309	21478
G238	N	7532	18635	17768
G238	P	6966	24593	16778
G238	Q	5772	14699	16190
G238	R	18177	62219	60404
G238	S	23479	72746	73406
G238	T	10268	31412	31545
G238	V	17722	57972	45458
G238	W	9276	34499	26044
G238	Y	9106	27924	23194
WT AA	Mut AA	NS rep 1	NS rep 2	NS rep 3
D240	A	13741	46311	21610
D240	C	3015	6549	3492
D240	D	10543	85117	23864
D240	E	3033	9338	5819
D240	F	1435	6993	1243
D240	G	77165	933393	149092
D240	H	10094	21800	13129
D240	I	2528	4577	5081
D240	K	4207	5293	4018
D240	L	17115	42196	25836
D240	M	2393	5960	3687
D240	N	1332	2672	1496
D240	P	57154	473169	98674
D240	Q	10112	35373	10174
D240	R	14970	53782	17641
D240	S	19561	78135	116293
D240	T	14076	46627	20351
D240	V	11508	43437	15222
D240	W	5405	19527	9786
D240	Y	1397	1497	272909
WT AA	Mut AA	NS rep 1	NS rep 2	NS rep 3
R276	A	12561	97988	47800
R276	C	1252	8119	3808
R276	D	5368	21827	49334
R276	E	7380	25247	21117
R276	F	11503	68944	34502
R276	G	12277	102211	47886
R276	H	3905	51492	16464
R276	I	10981	38879	52444
R276	K	9667	58757	45682
R276	L	29457	175700	113842
R276	M	9492	90069	42484
R276	N	12147	77250	50583
R276	P	7549	77349	19635
R276	Q	5926	53582	23852
R276	R	26882	304882	119256
R276	S	26704	174910	127395
R276	T	15166	140386	66823
R276	V	19128	117633	62253
R276	W	997	3081	6402
R276	Y	15222	102589	46354
