# Supplementary material for: Mapping the determinants of catalysis and substrate specificity of the antibiotic resistance enzyme CTX-M β-lactamase
Source: Commun Biol. 2023 Jan 12;6:35. doi: 10.1038/s42003-023-04422-z (PMC9837174; doi:10.1038/s42003-023-04422-z)
Supplement: Supplementary file 5 — Supplementary Data 2 [file 42003_2023_4422_MOESM5_ESM.xlsx]

## Sheet: Figs 2, 6, S2, S3, S4 (fitness)
	S70				K73				N104				Y105				N106				S130				N132				E166				P167				N170				K234				T235				G236
	AMP				AMP				AMP				AMP				AMP				AMP				AMP				AMP				AMP				AMP				AMP				AMP				AMP
A	-0.66993	0.183289	0.245862	A	-2.63703	-5.06821	-4.81214	A	0.180691	0.525234	0.620398	A	-2.62173	-3.92739	-4.11931	A	0.12128			A	-3.82062	-3.90187	-2.99254	A	-4.40798	-3.78295	-3.63227	A	-3.85757	-4.02554	-4.08907	A	-3.28993			A	-4.04985	-3.98103	-4.01301	A	-2.56087		-3.96105	A	-3.94441	-2.50046	-2.45481	A	-3.25743
C		-3.20088	-3.15334	C	-2.73287	-4.8365	-4.81371	C	-2.57993	-2.22171	-2.21715	C	-2.15282	-2.42335	-2.3703	C	-1.13915			C	-3.55204	-3.68163	-3.82336	C	-3.80543	-3.64215	-2.82303	C	-3.21783		-5.47626	C	-3.57924			C	-4.17737	-3.70316	-3.76113	C	-2.55222	-3.02984	-2.76752	C	-4.60674	-3.06238	-3.13314	C	-3.01984
D				D	-2.65994		-4.90424	D	0.455301	0.606043	0.497958	D	-3.87097	-3.49366	-3.42524	D	-1.33388			D	-3.75519		-3.84293	D	-3.74668	-4.08109	-4.03502	D	-3.50745	-2.73921	-2.76264	D	-2.97816			D	-3.80613	-3.55356	-3.60646	D	-2.74438		-3.74125	D	-4.50176	-3.98971		D	-3.35657
E	-3.66014	-3.20081	-4.21422	E	-2.68856	-3.14373	-3.13935	E	0.776936	0.49876	0.540029	E	-3.89772	-4.65576	-2.73575	E	-1.97049			E	-3.59038	-5.32672	-4.00766	E	-4.19076	-5.57921	-5.38187	E	0	0	0	E	-0.30334			E	-4.34634	-4.14037	-4.08584	E	-2.80296	-2.7024	-2.62914	E			-4.19937	E	-3.20011
F	-3.37117	-4.35347		F	-2.57378	-4.88633	-4.68593	F	0.032392	0.60453	0.62667	F	-0.36893	-0.00888	0.072205	F	-1.8913			F	-3.70911	-4.49862	-3.96685	F	-3.80379	-4.41964	-4.67461	F	-4.03146			F	-3.85425			F	-3.76054	-4.10838	-4.29451	F	-2.69349			F		-3.23602	-2.8391	F	-3.3335
G	-3.76239	-4.13513	-4.18287	G	-2.69076	-5.01208	-4.61884	G	0.776994	0.458468	0.474827	G	-3.56482	-1.76861	-1.76802	G	-0.66844			G	-2.99195	-4.12416	-3.94441	G	-4.10569	-4.38101	-4.22048	G	-3.91802	-4.16299	-4.16536	G	-3.4372			G	-4.14252	-0.95017	-1.00766	G	-2.95283	-3.00385	-3.0294	G	-4.24298	-3.42424	-3.49883	G	0
H				H	-2.62003	-4.31675	-4.23785	H	0.586253	0.67902	0.597774	H	-1.57388	-0.03614	-0.0073	H	-0.90844			H	-3.77382			H	-4.14709	-3.72164	-3.80306	H	-3.9748	-4.60979	-4.58366	H	-3.3945			H	-4.07457	-3.80604	-3.80748	H	-2.72799	-2.53917	-2.53046	H	-4.5348	-4.46542	-4.43648	H	-2.504
I	-4.40546	-3.83039	-3.07363	I	-2.68431	-4.71652	-4.67164	I	0.568769	0.660647	0.582468	I	-3.60392	-2.8709	-2.87063	I	-2.35851			I	-3.71684	-3.25847	-3.32252	I	-3.44275	-3.29683	-3.07503	I	-3.52487	-5.39106		I	-3.45244			I	-3.87149	-3.76908	-3.9574	I	-2.65819	-2.82743	-2.77437	I	-3.81099	-2.71793	-2.67228	I	-3.46191
K	-1.07817	-1.27131	-1.18435	K	0	0	0	K	0.014402	0.596996	0.577012	K	-3.13117	-3.48573	-3.30564	K	-2.40221			K	-3.66511	-4.85863	-4.29139	K	-4.12018	-3.33099	-3.24367	K	-3.61536	-3.28484	-3.29298	K	-3.50961			K	-3.88714	-2.82884	-2.78821	K	0	0	0	K	-3.69786	-2.62177	-2.82216	K	-3.45282
L	-1.62063	-3.98953	-4.05201	L	-2.72691	-4.83161	-4.64249	L	0.187602	0.595363	0.602705	L	-3.16394	-2.34586	-2.38532	L	-2.36165			L	-3.2603	-3.57136	-3.53286	L	-4.13739	-4.57532	-3.9115	L	-4.10646	-6.08232	-5.82574	L	-3.30412			L	-3.71389	-4.90611	-4.94612	L	-3.01362	-2.06706	-1.8939	L	-4.55913	-3.31178	-3.32175	L	-3.55538
M	-3.42745		-2.41662	M	-2.4109	-3.59068	-3.56159	M	0.431566	0.575363	0.618443	M	-3.40129	-0.91385	-0.96344	M	-0.72521			M	-3.86924	-5.28907	-4.19387	M	-4.36167	-4.57337	-5.4787	M	-4.47816	-5.52233		M	-3.53206			M	-3.25299	-5.42652	-5.25264	M	-2.75292	-1.61039	-1.51732	M	-3.85991	-3.41071	-3.09777	M	-3.76917
N		-3.25913	-3.2653	N	-2.71417	-2.79011	-2.82401	N	0	0	0	N	-3.2725	-2.27496	-2.25713	N	0			N	-3.78593	-4.07949	-4.03674	N	0	0	0	N	-2.98134		-4.98286	N	-3.36093			N	0	0	0	N	-3.19004	-1.3591	-1.33714	N	-4.62915	-2.64128	-2.69416	N	-3.51676
P	-3.11693	-3.31284	-3.37715	P	-2.64838	-3.57454	-3.59897	P	1.14557	0.443247	0.598502	P	-3.59335	-2.90626	-2.82213	P	-2.69382			P	-3.61604	-3.83269	-3.72724	P	-3.93921	-3.66128	-3.43195	P	-4.16509	-5.67211	-5.51243	P	0			P	-3.95207	-4.87873	-4.68321	P	-1.90346	-2.09953	-2.05253	P	-4.08732	-2.90029	-2.87751	P	-3.57986
Q	-3.51928		-4.59235	Q	-2.75384	-1.05103	-1.09092	Q	0.400159	0.449203	0.551568	Q	-3.5604	-3.43679	-3.2659	Q	-0.15724			Q	-4.2059		-3.99209	Q	-4.11475	-5.24534	-3.14154	Q	-3.66095	-3.5313	-3.50626	Q	-3.42632			Q	-4.11513	-5.24874	-5.30231	Q	-2.73808	-1.74752	-1.79333	Q	-4.1311		-3.66652	Q	-3.92222
R	-4.13291	-2.81705	-2.79704	R	-2.56729	-3.75299	-3.64176	R	-0.93401	0.530079	0.560269	R	-2.97297	-3.23273	-3.26145	R	-0.29122			R	-3.72499	-2.84206	-2.79092	R	-4.12872	-3.48262	-3.28151	R	-4.18944	-6.21695	-5.96037	R	-3.3924			R	-4.46513	-4.28463	-4.27054	R	0.40759	1.1044	1.13798	R	-3.83436	-2.71103	-2.54184	R	-2.67998
S	0	0	0	S	-2.61945	-4.94729	-4.73014	S	0.978092	0.512529	0.570974	S	-3.46777	-3.12213	-2.98647	S	-0.36102			S	0	0	0	S	-3.63173	-0.15489	0.025225	S	-4.25504	-5.6158	-5.7114	S	-2.86789			S	-3.75605	-3.87494	-3.96525	S	-2.65311	-1.85916	-1.85184	S	-3.12316	0.716959	0.87581	S	-3.14393
T	-3.77518	-2.64002	-2.76038	T	-2.70474	-1.9829	-1.99051	T	0.345767	0.609256	0.575009	T	-3.40761	-4.00427	-3.93958	T	0.105308			T	-2.95283	-2.70133	-2.64766	T	-3.81406	-2.89309	-2.70265	T	-3.96839		-5.4577	T	-2.95758			T	-3.54731	-2.81865	-2.71674	T	-2.63427	-1.92995	-1.89221	T	0	0	0	T	-3.41429
V	-4.0888	-3.43776	-5.56631	V	-2.70441	-4.80898	-4.79126	V	0.782428	0.524959	0.518498	V	-3.63722	-3.33735	-3.39844	V	-0.36581			V	-3.84477		-3.79586	V	-4.07909	-6.03613	-5.36168	V	-4.33541	-3.8508	-3.98429	V	-3.52524			V	-4.51824	-4.20912	-4.26583	V	-2.94655		-1.89962	V	-4.424	-4.07737	-4.34946	V	-3.54675
W	-3.93062	-3.675	-2.53058	W	-2.64675	-4.70615	-4.70891	W	-1.5977	0.563852	0.564934	W	0.308756	0.052357	0.043151	W	-2.47794			W	-3.87789	-4.63568	-3.83649	W	-3.95497	-4.03706	-3.96467	W	-4.11737			W	-3.27816			W	-4.40853	-3.70195	-3.68625	W	-2.64748	-2.44543	-1.43042	W	-4.53697	-3.34934	-3.32039	W	-2.56853
Y		-0.84509	-0.93422	Y	-2.62325	-4.78289	-5.01973	Y	-1.16158	0.478403	0.629037	Y	0	0	0	Y	-1.57172			Y	-3.70674	-3.83161	-3.7409	Y	-4.08239	-3.74927	-3.44506	Y	-4.06183	-4.37613	-4.36553	Y	-3.66236			Y	-3.94965	-3.66383	-3.75615	Y	-3.09786	-3.68333		Y	-4.65854	-3.20301	-3.01133	Y	-3.47971
	S70				K73				N104				Y105				N106				S130				N132				E166				P167				N170				K234				T235				G236
	CTX				CTX				CTX				CTX				CTX				CTX				CTX				CTX				CTX				CTX				CTX				CTX				CTX
A	-0.61399			A	-2.81754	-2.84992	-3.13558	A	-3.76932			A	-3.56034		-4.68932	A	-3.20136			A	-3.80169	-2.61885	-3.93014	A	-4.11401	-4.86412	-4.80908	A	-3.57634	-4.9101	-5.12851	A	-3.47889			A	-3.91573	-5.62032	-5.78759	A	-3.66925	-4.88653	-5.14058	A	-3.98653	-3.94608	-4.39258	A	-3.48218
C	-3.77387	-3.45129	-3.95036	C	-2.86983	-2.95222	-3.1885	C	-3.77208			C	-2.65913	-3.70396	-3.64158	C	-3.52982			C	-3.4936	-4.4164	-4.12083	C	-4.01661	-4.4843	-4.8938	C	-3.47383	-4.22231	-4.31747	C	-3.45821			C	-3.94059	-5.76851	-5.84021	C	-3.74005		-5.0705	C	-4.42277	-5.07434	-4.95355	C	-2.8449
D				D	-2.95782	-3.06772	-3.18624	D	-2.94377			D	-3.1718			D	-3.46254			D	-3.78201		-4.09697	D	-3.84338	-3.83579	-3.84117	D	-3.38204	-3.45628	-3.8762	D	-3.54334			D	-3.79277	-4.08623	-4.0634	D	-3.65939			D	-4.22761	-4.9464	-5.02973	D	-3.16448
E	-4.00753		-2.64327	E	-2.98122	-2.26886	-2.89869	E	-3.92571			E	-3.17688		-4.64641	E	-3.55422			E	-3.63839	-4.43172	-4.35799	E	-4.26061	-4.60624	-4.86447	E	0	0	0	E	-3.43794			E	-4.36289	-5.59103		E	-3.42238	-3.52285	-3.53508	E	-4.29108	-4.93305	-5.41431	E	-3.3726
F	-3.01959			F	-2.88782	-3.03527	-3.14366	F	-3.67386			F	-1.23321	0.07252	0.017193	F	-3.44494			F	-3.6712	-4.12521	-4.17642	F	-3.96921	-4.38331	-4.62647	F	-3.4688	-1.35167	-2.42566	F	-3.53505			F	-3.74561			F	-3.62544	-4.53236		F	-4.06614			F	-3.57506
G	-4.33163	-4.30037	-3.98653	G	-2.95201	-3.0156	-3.14865	G	-3.77515			G	-3.15459	-4.99766	-4.98643	G	-2.69518			G	-3.32071	-4.13824	-3.97861	G	-4.1852	-4.53926	-4.73274	G	-3.57899	-4.23928	-4.25416	G	-3.60488			G	-4.08433	-5.90359	-6.42685	G	-3.68307	-5.15415	-5.21632	G	-4.2407	-3.61399	-5.22957	G	0
H				H	-2.94379	-2.93985	-3.07922	H	-3.60686			H	0.028464	0.31986	-0.06112	H	-2.97738			H	-3.74265		-4.25217	H	-4.19194	-4.36041	-4.66633	H	-3.87287	-4.16484	-3.9416	H	-3.32382			H	-4.00874	-5.42612	-5.64395	H	-3.87079	-4.26413	-4.87037	H	-4.49474	-5.132	-5.21532	H	-3.65434
I	-4.45182	-3.88212	-4.77913	I	-2.95041	-2.99366	-3.25969	I	-2.92894			I	-3.31299	-3.93115	-4.30013	I	-3.24723			I	-3.36028	-2.82125	-3.6105	I	-3.84641	-4.39526	-4.33822	I	-3.93482		-5.18889	I	-3.7595			I	-3.79307	-5.22245	-5.28058	I	-3.64227		-4.79543	I	-3.61293	-4.10751	-4.54109	I	-3.59702
K				K	0	0	0	K	-2.87702			K	-3.48122			K	-3.1066			K	-3.74789	-4.12147	-4.22384	K	-3.91763	-4.25591	-4.29578	K	-3.40227	-3.8939	-3.35301	K	-3.58943			K	-3.76507	-4.39935	-4.16854	K	0	0	0	K	-4.23662	-5.04393	-4.95116	K	-2.81932
L	-3.8133	-4.27424	-2.98092	L	-2.98405	-3.00601	-3.24379	L	-3.86802			L	-3.00309	-3.82986	-3.97159	L	-3.35041			L	-3.19402	-3.47411	-3.41166	L	-4.14066	-4.49737	-4.98161	L	-3.74392	-5.5234	-5.85831	L	-3.42172			L	-3.31622		-6.16654	L	-3.93687		-4.87754	L	-4.32773	-5.22224	-5.08372	L	-3.62085
M				M	-2.01637	-2.82681	-3.07742	M	-3.57136			M	-3.38336	-3.51669	-4.62604	M	-2.18738			M	-3.82548	-3.34004	-3.33621	M	-4.32297	-3.88709	-4.71935	M	-3.57459	-4.62516		M	-3.73078			M	-3.95712			M	-3.75741	-4.51854	-3.99444	M	-4.04952	-4.5033	-4.51527	M	-3.48246
N	-3.93648	-3.10106	-2.94692	N	-2.45644	-2.88019	-3.12728	N	0			N	-3.5556	-2.68962	-3.17965	N	0			N	-3.46156	-4.17565	-3.72626	N	0	0	0	N	-3.24002	-4.45583	-4.79075	N	-3.52762			N	0	0	0	N	-3.22811	-4.09431	-4.16543	N	-3.76209	-4.94498	-4.87703	N	-3.5738
P	-3.06637	-3.48667	-3.3625	P	-2.69146	-3.11154	-3.15121	P	-3.65169			P	-3.33238	-4.11836		P	-3.4093			P	-3.4235	-3.61745	-3.64384	P	-4.02545	-4.61615	-4.92553	P	-3.67498	-3.30998	-4.76679	P	0			P	-3.96863	-5.53852	-6.01162	P	-3.45132	-4.40453	-3.5794	P	-4.16744	-5.01672	-5.01572	P	-3.40645
Q	-3.69058	-3.36742		Q	-2.91027	-2.41096	-2.68758	Q	-3.70021			Q	-3.29943	-4.39162		Q	0.199276			Q	-3.77679		-4.06527	Q	-4.20099	-4.31679	-4.84802	Q	-3.51951	-4.63361	-4.96852	Q	-3.28622			Q	-3.94114		-5.91459	Q	-3.55866	-4.50011	-4.75417	Q	-4.15798	-4.66513		Q	-3.52033
R	-4.3042	-3.9243		R	-2.63198	-2.84935	-2.99039	R	-3.91926			R	-3.07299	-3.62196	-3.73131	R	-3.0875			R	-3.76253	-4.35039	-4.2419	R	-4.03169	-4.5147	-4.71723	R	-3.62015	-2.90001		R	-3.42051			R	-4.23314	-5.93803	-5.98417	R	-2.79901	-4.34963	-4.38183	R	-4.34143	-5.26013	-4.93597	R	-3.33067
S	0	0	0	S	-2.8988	-2.90157	-3.15726	S	-2.6813			S	-3.50783	-2.71659	-4.40966	S	-3.31178			S	0	0	0	S	-3.73348	-3.73776	-4.30911	S	-3.64495	-5.07812	-5.66831	S	-2.83897			S	-3.67383	-4.57827	-4.63725	S	-3.84167			S	-3.46458	-4.06201	-3.81193	S	-3.34734
T	-3.80035	-3.82437	-4.32344	T	-2.90318	-2.90002	-3.13748	T	-3.13728			T	-3.09964			T	-3.10201			T	-2.63656	0.189012	0.278717	T	-3.94861	-4.34154	-4.40479	T	-3.56543	-2.43718	-5.39597	T	-2.84005			T	-3.51624	-5.0069	-4.69128	T	-3.83506	-4.09465	-4.01964	T	0	0	0	T	-3.66882
V	-4.37404	-4.46632	-5.14148	V	-3.00758	-2.8662	-3.17667	V	-3.63892			V	-3.32863	-4.79225	-4.8602	V	-2.20738			V	-3.74665	-3.03659	-4.56853	V	-3.94131	-4.52144	-4.75164	V	-3.69987	-4.86728	-4.96484	V	-3.61507			V	-4.20034	-6.40324	-5.97688	V	-3.67524	-4.63073	-5.36191	V	-4.41309	-5.08825	-5.17157	V	-3.20398
W		-2.34581		W	-2.92379	-2.85995	-3.13337	W	-3.71183			W	0.556046	0.103671	0.042958	W	-3.3891			W	-4.02281	-4.55764	-4.38701	W	-3.9443	-4.52925	-4.80976	W	-3.60047	-3.09706	-2.67419	W	-3.49979			W	-4.1819	-5.52135	-6.2163	W	-3.83248	-4.7277	-4.7599	W	-4.21167	-4.8997	-4.91608	W	-3.50907
Y	-0.30062			Y	-2.89277	-2.95283	-3.25428	Y	-3.14143			Y	0	0	0	Y	-3.33544			Y	-3.71696	-3.90073	-4.22495	Y	-4.16863	-4.4365	-4.58238	Y	-3.59192	-0.13651	-0.18578	Y	-3.45338			Y	-3.95007	-4.74246	-4.88869	Y	-3.77578		-4.9159	Y	-4.38439	-5.35252	-5.33893	Y	-3.60588
	S70				K73				N104				Y105				N106				S130				N132				E166				P167				N170				K234				T235				G236
	CAZ				CAZ				CAZ				CAZ				CAZ				CAZ				CAZ				CAZ				CAZ				CAZ				CAZ				CAZ				CAZ
A	-1.24191			A	-3.26114	-3.32085		A	-3.45244	-3.25913		A	-2.98149	-3.62632		A	-0.72817	-0.47804		A	-3.48174	-3.65195		A	-3.99922	-4.45003		A	-0.24129	-0.05991		A	0.364612	0.333233		A	-0.35796	-0.58364		A	-4.55148	-3.39751		A	-3.029	-2.92716		A	-3.962
C	-2.83761	-2.74207		C	-3.19512	-3.45349		C	-2.09114	-3.26944		C	-2.74206	-3.23164		C	-2.16757	-1.52381		C	-3.47561	-3.66322		C	-3.99923	-4.32682		C	-2.05949	-1.03294		C	-0.3745	-0.29297		C	-2.39713	-2.0104		C	-4.1197	-3.38486		C	-4.16902	-3.39757		C	-3.22333
D				D	-3.34369	-3.41968		D	-3.03477	-2.94475		D	-2.89409	-3.53005		D	-3.39467	-2.79829		D	-3.67755	-3.87629		D	-3.69466	-3.88328		D	0.530712	0.273473		D	0.382114	0.367492		D	-0.46763	-0.52041		D		-3.34156		D	-4.18653	-3.4382		D	-2.61369
E	-2.79269	-2.91119		E	-3.03343	-3.1697		E	-3.61486	-3.43511		E	-2.896	-3.38812		E	-1.86028	-3.2021		E	-3.58556	-3.78007		E	-4.00029	-4.27286		E	0	0		E	0.415128	0.40037		E	-0.65811	-1.00106		E	-2.76007	-2.62066		E	-4.34595	-3.55871		E	-2.95697
F	-3.04521	-2.88612		F	-3.25688	-3.33688		F	-2.70037	-2.16524		F	-0.69318	-0.28797		F	-1.89211	-1.09748		F	-3.55384	-3.6915		F	-3.88681	-4.29799		F	0.632164	0.476969		F	0.371828	0.298218		F	0.287231	1.02819		F		-3.16932		F		-3.5876		F	-2.85024
G	-3.00685	-2.89926		G	-3.24122	-3.42443		G	-2.43041	-1.79573		G	-2.89294	-3.47092		G	-1.84584	-1.15727		G	-3.46568	-3.65219		G	-3.97441	-4.30616		G	0.66014	0.342262		G	0.421523	0.403774		G	0.085547	0.221612		G	-4.52944	-3.40948		G	-4.11838	-3.4325		G	0
H	-2.96958	-2.94313		H	-3.23436	-3.25031		H	-1.25556	-1.02847		H	-1.8859	-1.56756		H	-0.71093	-0.35434		H	-3.564	-3.82969		H	-3.86738	-4.23611		H	0.525928	0.408573		H	0.362093	0.352867		H	0.222835	0.589113		H		-3.09832		H	-4.88408	-3.20955		H	-4.11949
I	-2.85926	-2.8073		I	-3.23954	-3.31837		I	-3.1425	-3.08885		I	-2.91962	-3.90024		I	-3.17539	-3.12466		I	-3.5075	-3.50435		I	-3.80841	-4.18169		I	0.570199	0.416544		I	0.541704	0.368706		I	0.338126	1.03682		I	-4.51093	-3.48605		I	-2.61886	-2.61422		I	-3.91481
K				K	0	0		K	-2.10423	-1.74117		K	-2.9833	-3.28315		K	-3.14735	-2.51116		K	-3.60973	-3.70242		K	-3.50905	-3.72555		K	0.474226	0.267076		K	0.331144	0.441946		K	0.312215	0.544247		K	0	0		K	-3.93253	-3.34693		K	-4.1851
L	-2.87868	-2.86224		L	-3.24068	-3.358		L	-3.5506	-3.12724		L	-2.83927	-3.41034		L	-3.47652	-3.37644		L	-3.31364	-3.48936		L	-3.92558	-4.3038		L	-0.07259	0.050683		L	0.352083	0.318152		L	0.328691	0.983006		L	-4.57891	-1.67764		L	-4.01924	-3.33237		L	-4.06376
M	-3.01045	-2.81918		M	-3.16448	-3.28152		M	-3.3659	-2.8954		M	-2.9618	-3.31873		M	-0.69274	-0.25003		M	-3.53041	-3.76665		M	-3.91825	-4.21559		M	-1.36333	-0.87358		M	0.425158	0.460223		M	0.317452	0.830379		M	-3.20153	-3.13347		M	-4.04023	-3.31994		M	-4.05845
N	-2.47266	-2.51678		N	-3.30573	-3.35346		N	0	0		N	-2.94082	-3.34421		N	0	0		N	-3.38964	-3.489		N	0	0		N	0.49362	0.379386		N	0.40175	0.364208		N	0	0		N	-3.23835	-2.93505		N	-3.40237	-3.29389		N	-3.75858
P	-2.82084	-2.70796		P	-3.39966	-3.32668		P	-3.58864	-3.35453		P	-2.86117	-3.69053		P	-3.39118	-3.08395		P	-3.39109	-3.62415		P	-3.89849	-4.14169		P	0.703489	0.271945		P	0	0		P	0.331689	0.943556		P	-3.81582	-1.18832		P	-3.03668	-3.34726		P	-4.02608
Q	-2.76129	-2.97219		Q	-2.93663	-3.02738		Q	-2.79266	-2.29657		Q	-2.91235	-3.50435		Q	0.288794	0.250122		Q	-3.62714	-3.61408		Q	-4.016	-4.38135		Q	0.596647	0.301636		Q	0.320496	0.341556		Q	0.247077	0.757372		Q	-4.0698	-3.47762		Q	-3.93803	-3.69486		Q	-3.93369
R	-2.87539	-2.8354		R	-3.10092	-3.30121		R	-0.48166	-0.45144		R	-2.80988	-3.18898		R	-1.44112	-0.81681		R	-3.49861	-3.68011		R	-3.97737	-4.33653		R	0.371701	0.231403		R	0.367185	0.394684		R	-2.62785	-2.08315		R	-2.91143	-3.1859		R	-3.82479	-3.47895		R	-2.98605
S	0	0		S	-3.24525	-3.34446		S	-2.75707	-1.93189		S	-2.8955	-3.50021		S	-1.11647	-1.01088		S	0	0		S	-3.86115	-4.05236		S	0.492822	0.347603		S	0.335097	0.318436		S	-2.00089	-1.92219		S	-4.82006	-3.36506		S	-3.72867	-3.35473		S	-2.96174
T	-2.91154	-2.73415		T	-2.97859	-3.25689		T	-2.65413	-1.68719		T	-2.9715	-3.71543		T	-3.29289	-2.1959		T	-3.2778	-2.96803		T	-3.86893	-4.1772		T	0.380144	0.186432		T	0.407927	0.413691		T	-0.07759	-0.13847		T	-3.50612	-3.29416		T	0	0		T	-4.03872
V	-2.89508	-2.89942		V	-3.24748	-3.33754		V	-0.76008	-0.9249		V	-2.90877	-3.49134		V	-1.61903	-1.37841		V	-3.61419	-3.54343		V	-3.93643	-4.3776		V	0.592797	0.324072		V	0.418794	0.378752		V	0.315383	0.889145		V	-4.68019	-3.36786		V	-4.19501	-3.52587		V	-3.34941
W	-2.87037	-2.67759		W	-3.15684	-3.40729		W	-3.28419	-2.68295		W	0.299744	0.207928		W	-3.32054	-2.57979		W	-3.43908	-3.70826		W	-3.937	-4.45499		W	0.687763	0.378557		W	0.339606	0.418043		W	0.350321	0.994372		W	-4.67663	-3.24718		W	-4.01104	-3.52483		W	-2.93394
Y				Y	-3.28661	-3.2553		Y	-2.21257	-1.16546		Y	0	0		Y	-1.49765	-0.95072		Y	-3.64276	-3.75951		Y	-3.87299	-4.1911		Y	0.629404	0.426741		Y	0.418443	0.31574		Y	0.320132	0.876276		Y		-3.44729		Y	-4.061	-3.22956		Y	-4.10274
[truncated: 16 more columns]

## Sheet: Fig 3 (seqlogo fractions)
	S70				K73				N104				Y105				N106				S130				N132				E166				P167				N170				K234				T235				G236
	AMP	CTX	CAZ		AMP	CTX	CAZ		AMP	CTX	CAZ		AMP	CTX	CAZ		AMP	CTX	CAZ		AMP	CTX	CAZ		AMP	CTX	CAZ		AMP	CTX	CAZ		AMP	CTX	CAZ		AMP	CTX	CAZ		AMP	CTX	CAZ		AMP	CTX	CAZ		AMP
Ala	0.000221532	0.000195587	8.63133e-06		0.000562023	0.00053608	0.000385571		0.0299452	4.17698e-05	6.52013e-05		0.000423606	4.5876e-05	0.000299691		0.228729	0.00044141	0.109904		0.000183589	0.000208418	0.000115113		6.32238e-05	5.08764e-05	8.42216e-05		0.000172998	0.000160578	0.0289439		0.00043028	0.000370884	0.0706279		0.00014313	7.97084e-05	0.00837137		0.000193315	5.35143e-05	2.27961e-05		0.000258844	0.000260315	0.000162868		0.0710142
Arg	0.000369972	3.48869e-05	0.000476349		0.00103838	0.00105476	0.000524933		0.120262	0.000125309	0.257816		0.000524005	0.00022773	0.000689486		0.141038	0.000914576	0.0540562		0.000783823	6.51034e-05	0.00018769		0.000340457	0.00014873	0.000266232		5.44018e-05	0.001386	0.0991843		0.00064542	0.000805712	0.13989		0.000164137	9.1781e-05	0.000192779		0.765817	0.000868034	0.000216296		0.000377093	9.32462e-05	5.25927e-05		0.000757812
Asn	1.87471e-05	2.92387e-05	0.000109493		0.00118939	0.00117665	0.00028644		0.0453766	0.998158	0.675624		0.000276027	6.92693e-05	5.08039e-05		0.0923201	0.374506	0.169604		3.88079e-05	5.52585e-05	0.000121319		0.512248	0.997938	0.996427		0.000104896	4.09898e-05	0.0142978		0.000140954	0.000127891	0.0300391		0.745411	0.998214	0.0100969		0.000464119	8.27395e-05	5.29247e-05		7.09071e-05	7.59875e-05	3.73333e-05		3.12491e-05
Asp	0	0	0		0.000333504	0.000243331	0.000193689		0.0214504	0.00015189	0.000100007		4.8379e-05	6.09333e-05	0.000120975		0.00378991	0.000114322	0.000159539		3.93061e-05	2.451e-05	4.41285e-05		0.000107	0.000195629	0.000258559		0.000750259	0.000160426	0.0340123		0.00048221	0.000174784	0.0455055		0.000217238	0.000157494	0.00458643		5.83088e-05	6.9272e-05	1.94699e-05		1.40433e-05	2.39844e-05	1.19898e-05		9.35194e-05
Cys	7.67341e-05	2.51528e-05	0.000187337		0.000541588	0.000560638	0.00040006		6.80193e-05	4.55671e-05	0.000926512		0.00105555	0.000111651	0.000239813		0.0075057	0.000123849	0.00462668		9.0603e-05	5.1263e-05	0.000122575		0.000259232	6.76141e-05	9.55258e-05		0.000152384	6.98766e-05	0.000680486		0.000118698	0.000208888	0.00972548		0.000156654	5.29787e-05	8.89502e-05		9.9808e-05	4.35014e-05	1.442e-05		3.52811e-05	3.02415e-05	2.00737e-05		0.000450072
Gln	1.12969e-05	2.08433e-05	8.82802e-05		0.0128903	0.000258793	0.000240489		0.0224305	3.03781e-05	0.000387016		7.69185e-05	3.04806e-05	0.000132714		0.0661104	0.60946	0.420072		1.59683e-05	2.08917e-05	4.57351e-05		6.95114e-05	3.19346e-05	6.13253e-05		0.000130772	5.55963e-05	0.030347		7.41862e-05	0.000136417	0.015371		2.9296e-05	5.82968e-05	0.0434205		0.000156095	2.87743e-05	9.17733e-06		1.33891e-05	1.68588e-05	2.99753e-06		2.5544e-05
Glu	4.10146e-05	0.000158076	0.000187435		0.000419915	0.00039494	0.000287854		0.0684636	4.17698e-05	7.50234e-05		0.000262742	7.53612e-05	0.000293708		0.00144091	0.000152429	0.0027725		3.58799e-05	2.64982e-05	6.73667e-05		5.2822e-05	7.387e-05	0.000220524		0.997864	0.853064	0.0239126		0.248739	0.000242993	0.0489906		6.67256e-05	3.62966e-05	0.00260989		8.26207e-05	0.000154489	0.000150419		1.95575e-06	2.32314e-05	1.03548e-05		0.000118596
Gly	6.00787e-05	3.73993e-05	0.000606867		0.000747914	0.000607014	0.000522984		0.277396	0.000250619	0.010588		0.0217195	0.000273188	0.00132178		0.0644378	0.00245792	0.0300966		0.000450563	0.000213934	0.000325335		0.000169352	0.000172957	0.000377896		0.000297838	0.000423026	0.241422		0.000541559	0.000490248	0.13436		0.250351	0.000136262	0.0768103		0.000190618	0.0001425	5.82782e-05		0.000140176	0.000762584	7.43912e-05		0.925921
His	0	0	1.18661e-05		0.000593995	0.000420345	0.000368662		0.017707	2.27835e-05	0.00467614		0.0434939	0.0730472	0.00124491		0.00651421	0.000225468	0.0382587		2.08519e-05	1.28376e-05	2.4316e-05		8.76652e-05	6.59015e-05	0.000147034		1.56617e-05	2.76659e-05	0.0203943		8.16048e-05	0.000127891	0.0177569		0.000123741	3.32357e-05	0.0330158		4.60649e-05	1.47446e-05	3.04218e-05		9.65143e-06	1.95996e-05	3.50602e-05		0.000263404
Iso	0.00018164	3.51972e-05	0.000758615		0.000965166	0.000756999	0.000677292		0.0130113	7.97424e-05	3.7499e-05		7.61873e-05	1.02039e-05	4.4424e-05		0.000157527	8.25659e-05	5.29551e-05		8.75358e-05	0.000109652	6.3296e-05		0.000194755	6.2848e-05	8.36158e-05		5.25107e-05	2.09962e-05	0.0230046		0.000103861	6.82085e-05	0.0247899		9.09858e-05	3.45085e-05	0.0468072		5.74877e-05	3.68011e-05	8.6601e-06		7.43848e-05	0.000105122	0.00012272		9.19583e-05
Leu	0.00812792	0.00033391	0.00102902		0.00131338	0.00108314	0.00103052		0.0682674	6.07561e-05	0.000166222		0.00151135	0.000118026	0.000390382		0.000755203	0.000314386	0.000137066		0.000251197	0.000237435	0.000248769		0.000110622	0.000112026	0.000248043		4.11028e-05	9.34866e-05	0.0380672		0.000415443	0.00042204	0.0657433		0.000182873	0.00060189	0.176822		0.000248376	4.88621e-05	0.0011916		4.51886e-05	5.40586e-05	3.8331e-05		7.09869e-05
Lys	8.46359e-06	0	0		0.966518	0.984721	0.990356		0.0152531	0.000144296	0.00101417		3.81361e-05	1.52333e-05	4.77131e-05		0.000328953	0.000263576	0.000308779		2.27357e-05	1.99866e-05	4.78426e-05		0.00017854	0.000103166	0.000385565		0.000195578	0.000141301	0.0243291		0.000103861	0.000115102	0.0257693		0.00070845	6.44921e-05	0.0253591		0.230968	0.998231	0.997125		5.7496e-05	1.55395e-05	8.81072e-06		2.759e-05
Met	8.41179e-05	0	4.77324e-05		0.00136408	0.00325673	0.000551743		0.0455883	7.59451e-05	0.000162663		0.0122057	2.8018e-05	0.000108678		0.0221001	0.00309305	0.0878693		3.36593e-05	9.58749e-05	0.000101445		2.90491e-05	0.000104257	0.000163236		8.6241e-06	6.79548e-05	0.00102618		0.000111279	9.37866e-05	0.0412327		0.00017539	0.00010153	0.0652511		0.000246127	2.93939e-05	3.16698e-05		5.69926e-05	6.03732e-05	1.81663e-05		4.08703e-05
Phe	1.67256e-05	7.24396e-05	4.9171e-05		0.00123828	0.000884016	0.000793867		0.0146656	1.89863e-05	0.000313749		0.120381	0.0957839	0.0492504		0.000616209	6.98634e-05	0.00503541		3.53708e-05	3.13687e-05	6.8122e-05		6.52868e-05	6.20686e-05	0.000101678		2.39381e-05	0.00361535	0.0231199		4.45117e-05	0.000123628	0.023945		3.9733e-05	7.68338e-05	0.0224267		5.5399e-05	3.60483e-05	3.16386e-05		5.05458e-06	1.16785e-05	2.54322e-06		4.85695e-05
Pro	0.000136336	0.000137345	0.000360021		0.000833089	0.000767246	0.000423162		0.0340038	2.27835e-05	2.85844e-05		0.000111945	1.71514e-05	7.64187e-05		0.000199225	0.000155605	0.000128105		7.82924e-05	8.51246e-05	0.000125809		8.96713e-05	4.31765e-05	9.77461e-05		2.56893e-05	0.000211232	0.0742254		0.745	0.992207	0.0334159		6.43606e-05	4.75126e-05	0.0879348		0.00026352	5.12489e-05	0.000952627		8.44214e-05	4.5996e-05	7.35793e-05		3.1004e-05
Ser	0.990031	0.998762	0.99397		0.001121	0.000884378	0.000726182		0.0452931	0.000368334	0.000845098		0.000372285	0.000329444	0.000371573		0.0929548	0.000422356	0.0507146		0.997316	0.869355	0.997779		0.48518	0.000388066	0.000355678		3.42417e-05	0.0001343	0.097917		0.00195852	0.00278802	0.115309		0.000330854	0.000273591	0.00031821		0.000319422	8.90639e-05	2.20457e-05		0.316401	0.000515572	4.52351e-05		0.000269506
Thr	0.000260882	2.88418e-05	0.000277316		0.00609573	0.000594058	0.000652241		0.0385917	0.000182268	0.00194269		2.21834e-05	4.95083e-05	6.47455e-05		0.157722	0.000396951	0.000833511		0.00038668	0.129193	0.000172946		0.00047752	9.12731e-05	0.000142285		4.94285e-05	0.000924032	0.0397032		0.000586071	0.00102313	0.0511536		0.00117644	0.000137812	0.0121943		0.000258957	5.474e-05	3.54117e-05		0.682299	0.997818	0.999231		7.94963e-05
Trp	0.000220398	0.000870358	0.00033116		0.000333038	0.00026798	0.000207298		0.0328928	5.69589e-05	0.000257467		0.653092	0.70993	0.797375		0.000389184	0.000193712	0.000352794		4.26142e-05	1.95751e-05	0.000108248		8.11501e-05	7.63019e-05	0.00010988		7.97938e-05	0.000857473	0.0777959		0.000170628	0.000136417	0.0245817		0.00020156	2.99545e-05	0.0887069		0.000303602	2.80872e-05	2.08288e-05		1.03365e-05	1.84643e-05	5.90413e-06		0.000411077
Tyr	1.62274e-05	0.000144879	0		0.000824047	0.000633249	0.000557323		0.00342168	1.89863e-05	0.000772839		0.143917	0.119819	0.147128		0.00140848	9.8444e-05	0.00841753		3.91514e-05	2.18999e-05	4.37098e-05		0.000116537	6.48033e-05	0.000157605		2.13728e-05	0.138938	0.0296135		5.93489e-05	0.000127891	0.0236392		0.000158444	4.66878e-05	0.0506075		2.48229e-05	2.61834e-05	1.46024e-05		2.39255e-05	1.50634e-05	2.26169e-05		0.000117502
Val	0.000191638	4.06189e-05	0.00150538		0.00107689	0.000898524	0.000813259		0.0859121	0.000102526	0.0442005		0.000392323	9.79222e-05	0.000748704		0.111483	0.00651318	0.0165992		7.9973e-05	0.000171298	0.000187554		0.000119334	0.000146857	0.000216498		0.000116508	9.97681e-05	0.0780032		0.000192884	0.000208888	0.0581535		0.000208035	7.6182e-05	0.244379		0.000385275	8.01374e-05	4.02075e-05		3.34925e-05	4.79687e-05	2.47062e-05		0.00032015
[truncated: 14 more columns]

## Sheet: Fig 4 (k star)
	AMP	CTX	CAZ
S70	1.06775	1.01908	1.05178
K73	1.24776	1.12816	1.08525
N104	12.2887	1.01838	2.40156
Y105	3.07626	2.52703	1.92929
N106	8.66189	2.15267	6.37536
S130	1.02527	1.49093	1.02213
N132	2.04627	1.02068	1.0343
E166	1.02197	1.59467	13.1515
P167	1.84393	1.06557	15.6741
N170	1.82073	1.02054	10.607
K234	1.77108	1.01827	1.02526
T235	1.89008	1.0204	1.00826
G236	1.3305	1.03282	1.01223
S237	8.38953	1.06008	2.23712
G238	2.04077	1.66932	1.22036
D240	5.63802	4.90494	1.95978
R276	2.65024	2.97958	9.59937

## Sheet: Fig S5 (kinetics)
uM	WT AMP (V/E0)					uM	WT CTX (V/E0)				uM	WT CAZ (V/E0)
10	14.4444	12.963	11.8519			10	6.36782	5.77011			100	0.107005	0.099692	0.100077
15	18.1482	15.9259	14.8148			20	10.3908	9.63218			200	0.215166	0.209392
30	26.6667	25.9259				30	16.9885	25.2414			300	0.267129	0.244419
40	33.3333	27.037				40	22.8276	23.2874			400	0.407236	0.404157
60	34.4444	29.6296	42.963			60	26.5287	27.2874			500	0.485758	0.435335
80	37.7778	33.3333	38.8889			70	37.1035	33.4483			600	0.5	0.485758
120	40.3704	44.8148				100	33.8161	33.4483			700	0.593149	0.582756
150	44.4444	47.037				150	39.3793	45.2414			800	0.675905	0.669361
200	45.5556	52.2222				200	48.6437	49.1494			900	0.73826	0.779831
250	47.7778	44.8148				300	52	50.1609
						400	66.3448	56.046
						500	64.6207	64.4368
						600	68.5747	66.3908
uM	Y105W CTX (V/E0)					uM	Y105W CTX (V/E0)				uM	Y105W CAZ (V/E0)
5	4.68051	4.88401	5.29101			10	7.01276	8.1445			50	0.061907
10	9.56451	7.93651	7.93651			20	12.823	12.6816			100	0.087247	0.102643
15	18.5185	16.0765	17.501			40	16.0263	21.1696			150	0.1437
20	19.129	18.722	13.838	16.8905		60	23.6958	26.9597	25.3227		200	0.220362	0.198229
25	22.792	16.8905				80	26.02	32.9216			300	0.261098	0.294778
30	33.1705	22.792	29.5075	23.8095		100	30.2741	28.8796	29.2434		400	0.347062	0.400949
40	26.2515	18.722	21.571			150	39.5503	40.1465	35.1547		500	0.477611	0.596934
50	38.8685	35.002				200	41.1368	38.1255			600	0.590198	0.656274
60	34.7985	26.6585	45.7876	37.6475		300	46.3105	41.45			700	0.732615	0.76437
80	44.1595	51.4856	39.6825	34.3915							800	0.890749
100	51.6891	37.037									900	0.907429	0.923788
150	53.724	47.4156	38.8685								1000	0.918014	1.00205
uM	N106Q AMP (V/E0)					uM	N106Q CTX (V/E0)
5	2.5463	3.93519				10	8.79312	11.7816
10	8.33333	7.87037				20	15.4597	18.4195
15	11.8056	11.8056				30	29.6839	26.0057
20	16.8981	15.0463				40	27.615	28.0748
25	16.8981	16.2037				60	34.569	40.2586
40	18.287	20.1389				80	40.3449	48.2471
50	20.1389	21.7593				100	52.6436	52.5
80	22.2222	22.6852				150	66.092	66.8965
100	21.7593	22.4537				200	63.8219	63.3334
200	22.9167					300	74.7414	76.3219
						400	87.8161	83.6494
						500	74.3391	76.3792
uM	S130T AMP (V/E0)					uM	S130T CTX (V/E0)				uM	S130T CAZ (V/E0)
20	0.027778					2.5	19.0805				10	0.010778
40	0.12037					5	41.2644	13.0115			30	0.025597
50	0.098765	0.148148				10	56.0919	42.9425			60	0.049461
60	0.240741					15	59.6552				80	0.071786
100	0.37037	0.253086	0.263889			20	66.6667	53.7471			100	0.08699	0.085162
200	0.648148					30	68.6207	59.3103			200	0.161278	0.168303
300	0.771605	0.939815				40	79.5402	76.6437			300	0.208045
400	1.11111					50	74.2529	73.0575			400	0.302348	0.312741
600	1.63889	1.44444	1.30556			60	69.4253	80.8736			500	0.388568
1000	2.43519	3.98148	2.09877	3.10185		70	67.2414				600	0.466705	0.477964
2000	6.32407	4.07407	3.67284	6.27778							700	0.542148
											800	0.617783	0.595169
uM	E166Y AMP (V/E0)					uM	E166Y CTX (V/E0)
10	0.000623					10	0.001269	0.001424	0.001566
15	0.000656	0.001016				15	0.001778	0.001729
20	0.001245	0.001278				20	0.00179	0.001762
40	0.001245	0.00118				30	0.001957	0.001925
80	0.001377	0.001442				40	0.002034	0.001969	0.002112	0.002014
100	0.001082					50	0.002173	0.002193
						60	0.002087	0.002197
						80	0.002291	0.002327
uM	P167E AMP (V/E0)					uM	P167E CTX (V/E0)
5	7.4074	7.037	5.1852			5	1.10345	1.37931
7.5	8.8888	9.2592				10	1.95402	2.50575
10	12.963	12.5926	11.4814			15	2.75862	3.6092
12.5	14.4444	11.4814				20	3.56322	4.34483
15	16.2962	17.4074	14.074			25	3.97701	4.48276
20	20	18.1482	18.1482			30	4.25287	5.17241
22.5	24.4444	25.5556				35	4.66667	5.51724
30	24.8148	25.1852				40	4.66667	5.51724
40	37.037	39.6296				50	5.05747	5.42529
60	50	50.3704				80	6.85058	6.98851
80	53.3333	45.9259				100	9.5862	10.1149
150	51.8518	43.7037				200	9.1954	9.7701
						300	10.1839
						400	8.8276
						500	9.6552
uM	T235S AMP (V/E0)					uM	T235S CTX (V/E0)
10	3.64198	3.4568	3.2716			20	1.05364	1.4636
20	7.09877	8.0247				40	2.36782	2.69732
40	8.82716	12.4074	14.0123			60	3.9387	3.96168
60	15.5556	12.284	14.1975	12.1605		80	3.21073	5.3295	7.31034
80	17.037	17.5309				100	5.0728	6.95402	8.42529
100	17.8395	18.642				200	9.91954	11.9004	13.705
200	26.4815	24.321	19.3827	17.7778		300	14.0383	18.4215	16.4904
300	19.3827	21.6049	26.9136	20.3086		400	18.8276	24.1609	18.1034
400	24.6296	23.7037				500	22.0038	26.5709	21.9119
						600	30.5556	29.9119	26.6284
						700	34.3218	34.2835	29.4215
						800	38.0038	35.2414	38.9464
						900	41.1303	43.8353	40.7318
						1000	45.5326	39.2031
uM	D240P AMP (V/E0)					uM	D240P CTX (V/E0)
10	4.66667	3.44444	4.7037			5	2.7126	3.0575
15	4.33333					7.5	3.0805	6.7356	6.069
20	3.7037	5.48148				10	6.5287	4.5977	4.046	8.5287
40	3.96296	5.07407	3.18519			15	6.6897	6.8046
80	4.92593	5.48148	3.03704			20	7.954	6.7126
100	4.2963	4.25926	5.7037			25	7.931	7.931
						30	9.4713	11.977	8.046	11.977
						40	12.8276	8.9425
						50	11.1724	10.092
						60	10.3908	13.5862	9.8621
						100	12.069	13.1034
						200	13.1724
uM	D240V AMP (V/E0)					uM	D420V CTX (V/E0)
10	18.1482	12.5926				10	17.4253	15.6322
20	35.9259	22.963				20	20.7356	18.7126
40	34.4444	35.9259				40	31.4483	36.6897
80	40	39.2593				80	63.8161	49.1494
100	38.1482	50.3704				100	49.4713	53.8851
150	53.7037	51.1111				150	50.6207	63.1724
200	47.7778	50.7407				200	67.4023	69.3793
						300	67.0345	58.2069
